# Supplementary material for: Epigenetic clocks and research implications of the lack of data on whom they have been developed: a review of reported and missing sociodemographic characteristics
Source: Environ Epigenet. 2023 Jul 15;9(1):dvad005. doi: 10.1093/eep/dvad005 (PMC10411856; doi:10.1093/eep/dvad005)
Supplement: dvad005_Supp [file dvad005_supp.zip]

Archive with 2 entries (2 files):
- suppl_data/Supplementary table 1.xlsx
- suppl_data/Supplementary table 2.xlsx
