# Supplementary material for: Epigenetic clocks and research implications of the lack of data on whom they have been developed: a review of reported and missing sociodemographic characteristics
Source: Environ Epigenet. 2023 Jul 15;9(1):dvad005. doi: 10.1093/eep/dvad005 (PMC10411856; doi:10.1093/eep/dvad005)
Supplement: dvad005_Supp [file dvad005_supp.zip › suppl_data/Supplementary table 1.xlsx]

## Sheet: Sheet1
Supplementary table 1: Addition of conceptualisation of racialized groups and gender to table 1 (Sociodemographic and socioeconomic characteristics of participants whose data was utilised to create the 13 epigenetic clock papers)
Clock	Age at time of specimen collection	Year of specimen collection	Birth cohort	Racialized groups	Conceptualisation of racialized groups	Country	Sex or Gender	Conceptualisation of sex or gender	Nativity	Economic measures	Education	Sociodemograhic characteristics used in model constructing clock?	Report validation across sociodemographic groups?
Horvath (2013)	0-100	Not stated in paper	Cannot determine	No specification of terminology ; the term 'ethnicity' is used with regards to one of the studies. Training: Reported for 5/39 datasets; 1 study comprising 4 datasets includes individuals of "non-Hispanic Caucasian ethnicity" [4 brain regions from the same individuals], and 1 study includes "Taiwanese" individuals. Test: Reported for 1/32 datasets; 1 study includes 'Gambian' individuals.	Not stated in paper	Training: Reported for 3/39 datasets; two datasets from one study include data from the Netherlands; one dataset includes data from the United States. Test: reported for 2/32 datasets, from 1 study: includes data from the United Kingdom	No specification of terminology; terms 'male' and 'female' only. Training = 37% female, Test = 58% female	Not stated in paper	Not stated in paper	Not stated in paper	Not stated in paper	No	No
Hannum (2013)	19-101	Not stated in paper	Cannot determine	Term 'ethnicity' with no explicit definition; Training: "426 Caucasian and 230 Hispanic individuals"	As a covariate: "The covariates gender, BMI, diabetes status, ethnicity, and batch were included in the model and were exempted from penalization"	Not stated in paper	Terms 'gender', 'women' and 'men' with no explicit definition; Training: 52% women	As a covariate: "The covariates gender, BMI, diabetes status, ethnicity, and batch were included in the model and were exempted from penalization"	Not stated in paper	Not stated in paper	Not stated in paper	Gender and ethnicity (no definition of either; ethnic groups included are 'Caucasian and Hispanic')	No. Compare ageing rate between men and women in training data; but no test dataset is used so not considered validation.
EpiToc (2016)	19-101	Not stated in paper	Cannot determine	Not stated in paper	Not stated in paper	Not stated in paper	Not stated in paper	Not stated in paper	Not stated in paper	Not stated in paper	Not stated in paper	Sex (no definition)	No
Zhang elastic net (2019)	2-104	Not stated in paper	Reported for two cohorts - one born in 1921, one born in 1936	No specification of terminology. Training: Reported for one of 14 cohorts; "the MND cohort is from a systems genomics study of Motor Neuron Disease in Chinese subjects"	Not stated in paper	Training: Reported for 4/14 cohorts: three cohorts from Scotland and one from Australia.	Not stated in paper	Not stated in paper	Not stated in paper	Not stated in paper	Not stated in paper	No	No
MiAge (2018)	Not stated in paper; included only as Y axis on some plots (approximately 20-90 years old)	Not stated in paper	Cannot determine	Not stated in paper	Not stated in paper	Not stated in paper	Not stated in paper	Not stated in paper	Not stated in paper	Not stated in paper	Not stated in paper	No	No
DNAmTL (2019)	Training: 22 to 93. Test 1: 22 to 82. Test 2: 21 to 100	Training: Stated for 1/2 cohorts: 2000-2004 Test 1: stated for 1/3 cohorts: 2000-2004. Test 2: stated for 4/9 cohorts: 1998 to 2007	Training: 1/2 cohorts: 1906-1981. Test 1: 1/3 cohorts: 1920-1981. Test 2: 4/9 cohorts: 1915-1986	Terms 'ethnicity', 'race/ethnicity' and 'ancestry' used with no definition. Training: 19% 'European ancestry'(text)/ 'European'(tables) and 81% 'African Ancestry'(text)/ 'African American'(tables). Test 1: 14% 'African Ancestry'(text)/ 'African American'(tables), 86% 'European ancestry'(text)/ 'European'(tables). Test 2: 77% 'European ancestry'(text)/ 'European'(tables), 15% 'African Ancestry'(te…	As a confounder: "after adjusting for sex, race/ethnicity and other confounders"	Training: reported for 1/2: one in USA. Test 1: reported for 2/3: two in USA. Test 2: One in the UK, two in Scotland, one in the USA, one in Italy.	Term 'sex' used with no definition; terms males/females and men/women used. Training = 75% female, Test 1 = 56% female, Test 2 = 74% female	As a confounder: "after adjusting for sex, race/ethnicity and other confounders". In a previous study "women tend to exhibit longer LTL than men".	Not stated in paper	Not stated in paper	Reported for 5,417 of 9,875 (54.9%) of test dataset participants: 16.6% less than high school, 16.7% high school degree, 33.6% some college, 33.2% college degree and beyond	No	Yes. Compare DNAmTL correlation with chronological age between men and women - in FHS (test dataset) higher correlation in men (0.39 vs 0.26), even though training data was 75% women. In BHS (test dataset) higher correlation in women (0.48 vs 0.34). Also compare between racialized groups in one test dataset - in BHS no difference between correlations between 'black' and 'white' participants (0.36…
Bocklandt (2011)	21 to 55	Not stated in paper	Cannot determine	Not stated in paper	Not stated in paper	Not stated in paper	Terms 'male' and 'female' used with no definition. Training: 100% male. Test: 48% female	Not stated in paper	Not stated in paper	Not stated in paper	Not stated in paper	No	Yes. Compare correlation between predicted age and chronological age in males and females in test dataset. The predictor was trained in a male-only sample; higher correlation was observed in males (0.83) vs females (0.75), with a higher error (difference between observed and predicted age) in the females (6.2 years, vs 5.3 years for males).
Koch/Wagner (2011)	16 to 72	Not stated in paper	Cannot determine	Not stated in paper	Not stated in paper	Not stated in paper	“women” is only term used in reference to one dataset. Training: not reported. Test: reported for 1/8 datasets: 100% 'women'	Not stated in paper	Not stated in paper	Not stated in paper	Not stated in paper	No	Yes. State that: "Gender-related differences in the age-predictions were not observed using this signature (data not shown)."
Weidner (2014)	0 to 78	Not stated in paper	Cannot determine	Not stated in paper	Not stated in paper	Training 1 and Test 1: Not reported. Training 2: Germany Test 2: Germany	Term 'gender' used, with 'males' and 'females'. Training 1: 81% female. Test 1: unclear. Training 2: unclear. Test 2: unclear.	Not stated in paper	Not stated in paper	Not stated in paper	Not stated in paper	No	Yes. Compare difference between predicted and chronological age for males and females in test dataset in plot in figure 3, showing no difference at p=0.05, but do not provide statistics or elaborate on comparison. In supplement compare difference between predicted and chronological age for differing numbers of years in education showing no difference at p=0.05
Zhang Mortality (2017)	Training: 50-75 Test: 31-82	Training: 2000-2002; Test: 2006-2008	Training: born 1925-1950. test: born 1924-1975	Not stated in paper	Not stated in paper	Training: Germany. Test: Germany	term 'sex' used with terms males/females and women/men [males/females in table where % is taken from]. Training: 52% female. Test: 50% female	Not stated in paper	Not stated in paper	Not stated in paper	Not stated in paper	Sex (not defined)	Yes. Downstream association analyses in both training and test stratified by sex/gender. Most associations stronger in women in training data; most associations stronger in men in test data (similar proportion of men and women in training and test datasets)
PhenoAge (2018)	Biomarker selection: 20+ Training: 21-91 (baseline)and 30-100 (follow-up). Test: 50-80	Biomarker selection: 1988-1994 and 1999-2014 Training: 1998 (baseline)and 2007 (follow-up) Test: data presented for 4/5 datasets: 1993-2008	Biomarker selection: before 1974 to 1994 Training: 1907-1977 Test: 1913-1943	Terms used: 'race/ethnicity' and 'ancestry', no definition. Biomarker selection: not stated in paper. Training: no data presented. Test: data presented for 4/5 datasets (72% of participants): 18% “Black”, 26% “African American”, 11% “Hispanic” 41% “White”	Not stated in paper	Biomarker selection: USA. Training: no data presented Test: data presented for 4/5 datasets, all based in USA	No mention for DNAm data other than cohort description and no definition: Biomarker selection: not stated in paper. Training: no data presented. Test: data presented for 2/5 datasets (27% of participants): 54% 'men', 46% 'women'.	Not stated in paper	Not stated in paper	Not stated in paper	Not stated in paper	No	Yes, across racilaized groups in the test dataset (Black, white and Hisapnic groups). Test via correlation between DNAm age and chronological age, showed similar correlations for Black and white participants, with a slightly higher correlation for Hispanic participants.
DunedinPoAm (2020)	Biomarker selection: 26, 32 and 38. Training: 38. Test: reported for 3/4 datasets (81% participants): 18-95	Biomarker selection: 1998, 2004 and 2010. Training: 2010. Test: 1999-2013.	Biomarker selection and training: April 1972- March 1973. Test: (3/4 datasets) 1917-1995	Terms used:only "white" and "of white European descent" Biomarker selection and training: 93% were "white" / "of white European descent"; not specified for the remaining 7% of participants. Test: 'mostly of white European descent'. data reported for 1/4 datasets: 77% 'white'	Not stated in paper	Biomarker selection and training: New Zealand Test: Reported for 3/4 datasets: 2 from the UK; one from the US	Terms 'sex' , 'male'/'men' and 'female'/'women' used, no definition. Biomarker selection and training: 48% female Test: Reported for 3/4 datasets: 61.5% male	Not stated in paper	Biomarker selection and training: 100% born in Dunedin, New Zealand. Test: Not stated	Biomarker selection and training: "The cohort represents the full range of socioeconomic status on NZ's South Island". Test: Reported for 1/4 datasets (41% of test participants):"25.6% of E-Risk families lived in ‘wealthy achiever’ neighborhoods compared to 25.3% nationwide; 5.3% vs. 11.6% lived in ‘urban prosperity’ neighborhoods; 29.6% vs. 26.9% lived in ‘comfortably off’ neighborhoods; 13.4% v…	Not stated in paper	No	Yes. Includes slopes for 'men' and 'women' for one of the test datasets in figure 3, but no statistics are reported. Compare clock estimates between participants from low, middle and high social class categories, with those from lower socioeconomic groups having faster clock ageing.
GrimAge (2019)	Biomarker selection and training: 59-73 Test: 46.5-78	Biomarker selection and training: not reported. Test: Reported for 2/5 test datasets: 1998-2007	Biomarker selection and training: not reported. Test: for 2/5 datasets: 1920-1957	Terms used: 'race/ethnicity' and 'ancestry' Biomarker selection and training: not stated in paper. Test: 50% 'European ancestry (Caucasians)', 40% 'African Americans', 10% 'Hispanic ancestry'	"We stratified each cohort by race/ethnicity (resulting in 9 strata) to avoid confounding and to ascertain whether the mortality predictors apply to each group separately."	Biomarker selection and training: USA. Test: USA (2/5), Italy (1/5)	Terms 'sex' and 'male' and 'female' used, no definition. Biomarker selection and training: 54% female. Test: 83% female	As a confounder "other confounders as well (such as sex,Methods)"	Not stated in paper	Not stated in paper	Stated for 3,079 (41.7%) of 7,375 test dataset participants. 8.8% less than high school, 14.8% high school degree, 52% some college, 24.2% college degree and beyond	Sex (not defined)	Yes. Stratified test datasets by racialized group to test whether the mortality predictors applied to each group. However do not make direct comparisons in the text. In the supplement stratify by educational attainment, find that AgeAccelGrim remains a significant predictor of time-to-death for all education levels (although lowest HR for less than high school education); same for time to CHD. Ag…
