# Supplementary material for: Epigenetic clocks and research implications of the lack of data on whom they have been developed: a review of reported and missing sociodemographic characteristics
Source: Environ Epigenet. 2023 Jul 15;9(1):dvad005. doi: 10.1093/eep/dvad005 (PMC10411856; doi:10.1093/eep/dvad005)
Supplement: dvad005_Supp [file dvad005_supp.zip › suppl_data/Supplementary table 2.xlsx]

## Sheet: Sheet1
Supplementary table 2: Details of each of the 13 reviewed epigenetic clock models, including model construction and datasets used.
Clock	Reference	Generation	n CpGs	n biomarkers	Biomarker details	Training data	Test data	Summary	Sociodemograhic characteristics used in model constructing clock?	Validation across sociodemographic groups?
Horvath	Horvath, S. DNA methylation age of human tissues and cell types. Genome Biol. 2013;14:R115.	1st	353	0	NA	Uses 39 datasets (all detailed in the original paper's supplementary material), total n=3931, array = 27k (26) and 450k (13), sample type = 27 tissue/cell types	uses 31 datasets (all detailed in the original paper's supplementary material), total n=3211, array = 27k (20) and 450k (11), sample type = 22 tissue/cell types	The Horvath clock was designed as a multi-tissue age estimator. 353 CpGs were selected by regressing a transformed version of chronological age on all CpGs, using elastic net. To construct the clock, CpGs are weighted by their regression coefficients, and the average of these is taken to produce an epigenetic age estimate.	No	No
Hannum	Hannum, G, Guinney, J, Zhao, L, Zhang, L, Hughes, G. Genome-wide methylation profiles reveal quantitative views of human aging rates. Mol Cell. 2013;49:359-367	1st	71	0	NA	n=656 (GSE40279) sample type = whole blood, array = 450k	NA	The Hannum clock is a blood-based age estimator. They used elsatic net which selected 71 CpGs (including gender, BMI, diabetes status, ethnicity, and batch in the model). CpGs are weighted by their regression coefficients, and the average of these is taken to produce an epigenetic age estimate.	Gender and ethnicity (no definition of either; ethnic groups included are 'Caucasian and Hispanic')	Compare ageing rate between men and women (But in training data only - no test dataset - so not considered validation)
EpiToc (Yang)	Yang, Z, Wong, A, Kuh, D, et al. Correlation of an epigenetic mitotic clock with cancer risk. Genome Biol. 2016;17:205.	1st	385	0	NA	n=656 (GSE40279) sample type = whole blood, array = 450k	GSE42861 (controls only), n=335, sample type = PBL, array = 450k	EpiToc is a mitotic clock indicating the number of stem cell divisions. CpGs are selected by regressing age on DNA methylation sites (adjusting for cell type, batch and sex), and 385 sites which were associated with age at FDR<0.05, within 200bp of transcription start sites, become hypermethylated with age, and marked with PRC2 in HESCs were taken forward to make up the clock. The clock is calcul…	Sex (no definition)	No
Zhang elastic net (2019)	Zhang, Q, Vallerga, CL, Walker, RM, et al. Improved precision of epigenetic clock estimates across tissues and its implication for biological ageing. Genome Med. 2019;11:54.	1st	514	0	NA	n=13566 (13 datasets; LBC1921, LBC1936, BSGS, SGPD, MND, GS, GSE72775, GSE78874, GSE72773, GSE72777, GSE40279, GSE42861, GSE53740), sample type= whole blood (n=13307) + saliva (n=259), array=450k and EPIC (reduced to common sites)	n=95 (GSE41169), sample type = whole blood, array=450k	This clock aimed to build a 'perfect' age estimator by using a much larger training dataset. They create two predictors by regressing age on DNA methylation, one using elastic net and one using BLUP; they select elastic net as the most accurate predictor, using 514 CpGs. The clock is built using the weighted average of the CpGs (using model coefficients) plus the model intercept.	No	No
MiAge(Youn and Wang)	Youn, A, Wang, S. The MiAge Calculator: a DNA methylation-based mitotic age calculator of human tissue types. Epigenetics. 2018;13:192-206.	1st	268	0	NA	n=4020 8 TGCA cancer + adjacent normal tissue datasets (BRCA, COAD, HNSC, KIRP, LIHC, PRAD, THCA, UCEC), array = 450k, sample type = tumour and adjacent tissue	n=2221 5 TGCA cancer +adjacent normal tissue (BLCA, KIRC, LUAD, LUSC, and STAD), array=450k, sample type = tumour and adjacent tissue	MiAge is a mitotic age estimator, estimating cell divisions. 268 DNAm sites that increase with age were selected using a formula that uses probabilities to calculate change from predicted original methylation level at each site (with change estimating the number of cell divisions; increased number of divisions will result in a greater number of somatic replication errors). The clock is calculated…	No	No
DNAmTL (Lu)	Lu, AT, Seeboth, A, Tsai, P, et al. DNA methylation-based estimator of telomere length. Aging (Albany NY). 2019;11:5895-5923	1st	140	0	They use telomere length to represent aging	n=2256 (718 from WHI and 1538 from JHS), array = 450k (WHI) and EPIC (JHS), sample type = blood	Test 1: n=1078 (100 WHI, 100 JHS, 878 FHS). Test 2: n = 9815 (Bogalusa, Twins UK, Lothian Birth cohorts, InCHIANTI), array = 450k(FHS, WHI, InCHIANTI,Lothian Birth cohorts, Bogalusa, Twins UK) and EPIC (JHS), sample type =blood	DNAmTL is a DNA methylation estimator of telomere length. Leukocyte telomere length was regressed on blood DNA methylation to select 140 CpGs that were associated with telomere length, using elastic net. DNAmTL is constructed by taking the weighted average of these CpGs. The authors find that DNAmTL is more closely related to age than measured telomere length.	No	Compare DNAmTL correlation with chronological age between men and women - in FHS (test dataset) higher correlation in men (0.39 vs 0.26), even though training data was 75% women. In BHS (test dataset) higher correlation in women (0.48 vs 0.34). Also compare between racialized groups in one test dataset - in BHS no difference between correlations between 'black' and 'white' participants (0.36 vs 0…
Bocklandt (2011)	Bocklandt S, Lin W, Sehl ME, Sánchez FJ, Sinsheimer JS, Horvath S, Vilain E. Epigenetic predictor of age. PLoS One. 2011;6(6):e14821	1st	3	NA	NA	n = 67 (34 MZ twin pairs; one outlying sample removed), sample type = saliva, array = 27k	31 males and 29 females from 'general population' age 18 to 70	Combine DNAm for each twin pair to 'minimise environmental influence's and run WGCNA and correlate Cpgs with age. They select 3 highest correlated Cpgs which are the most variable and validate them with PCR in unrelated male and female samples	No	Yes. Compare correlation between predicted age and chronological age in males and females in test dataset. The predictor was trained in a male-only sample; higher correlation was observed in males (0.83) vs females (0.75), with a higher error (difference between observed and predicted age) in the females (6.2 years, vs 5.3 years for males).
Koch/Wagner (2011)	Koch CM, Wagner W. Epigenetic-aging-signature to determine age in different tissues. Aging (Albany NY). 2011 Oct;3(10):1018-27	1st	4	NA	NA	5 datasets. N = 130, array = 27k, sample type = dermis, epidermis, cervical smear, CD4+ T cells, CD14+ monocytes	8 datasets. N=766, array = 27k, sample type = saliva, blood, cord blood, breast, age = 0 to 78	Use Pavlidis Template Matching to identify Cpgs correlating with age across the five datasets to find CpGs with continuous hypermthylation or hypomethylation with age. They select 5 with the best age-associated correlation. They do liner regression models for each cpg with age (predicting age from each CpG and then they take the mean to estimate age), and use the models in the test data. The thre…	No	Yes. State that: "Gender-related differences in the age-predictions were not observed using this signature (data not shown)."
Weidner (2014)	Weidner CI, Lin Q, Koch CM, Eisele L, Beier F, Ziegler P, Bauerschlag DO, Jöckel KH, Erbel R, Mühleisen TW, Zenke M, Brümmendorf TH, Wagner W. Aging of blood can be tracked by DNA methylation changes at just three CpG sites. Genome Biol. 2014 Feb 3;15(2):R24	1st	3	NA	NA	round 1 training on array: 4 studies, n=575, array=27k, sample type = leukocytes, CD14+ monocytes, CD4+ T cells, lymphocytes, MNCs (from cord blood). Round 1 test on array: n reported for 1/4 datasets (Hannum dataset of 656 partiicpants). Round 2 training pyrosequencing: n=82, sample type = blood. subsection of the Heinz Nixdorf RECALL Study but no information as to who the sabsample are. Round 2…	GSE49904, GSE41037, GSE37008, and GSE40279	CpG sites on the Illumina 27k array with linear changes with age were selected if they correlated with age r>0.85 or r<-0.85 (Pearson correlation). 102 CpG sites passed this threshold. A multivariate linear model was then trained to use these 102 CpG sites to predict donor age. The same model was then used to predict age in three test datasets. They then select the CpGs with the highest variation…	No	Yes. Compare difference between predicted and chronological age for males and females in test dataset in plot in figure 3, showing no difference at p=0.05, but do not provide statistics or elaborate on comparison. In supplement compare difference between predicted and chronological age for differing numbers of years in education showing no difference at p=0.05
Zhang mortality	Zhang, Y, Wilson, R, Heiss, J, et al. DNA methylation signatures in peripheral blood strongly predict all-cause mortality. Nat Commun. 2017;8:14617	2nd	10	1	all cause mortality	ESTHER cohort (n=954 discovery and 1000 validation). Sample type = whole blood, array = 450k	KORA cohort (n=1727) sample type = whole blood, array = 450k	The Zhang mortality clock is a mortality predictor, with a higher score indicating a higher risk of mortality. 58 CpGs were found to be assocaited with all-cause mortality using Cox regression (adjusting for age, sex and batch effects); from these 10 CpGs were selected to comprise the mortality score using LASSO Cox regression. The mortality score is constructed by taking the weighted average of …	Sex (not defined)	Downstream association analyses in both ESTHER and KORA stratified by sex/gender (most associations stronger in women in ESTHER; most associations stronger in men in KORA).
PhenoAge (Levine)	Levine, ME, Lu, AT, Quach, A, et al. An epigenetic biomarker of aging for lifespan and healthspan. Aging (Albany NY). 2018;10:573-591.	2nd	513	10 (selected from 43 using cox penalised regression - hazard of aging related mortality regressed on biomarkers)	Albumin, Creatanine, serum glucose, log CRP, lymphocyte %, MCV (mean red cell volume), red cell distribution width, alkaline phosphatase, white blood cell count, age. Construction: parametric proportional hazards model estimating 10 year mortality risk, converted to units of years	phenoage biomarker prediction: NHANES III to select biomarkers (n=9926) and NHANES IV to validate (n=6209). DNAm site selection in InCHIANTI (n=456), sites common to 27k/450k/epic, sample type = buffy coat, array=450k.	n = 7417 (4207 WHI; 2553 FHS; 657 NAS; 1747 JHS). Array = 450k (WHS, FHS, NAS), EPIC (JHS). Sample type = blood	Phenoage was developed using three steps. Firstly, a composite measure of 'phenotypic age' was constructed by regressing the hazard of aging-related mortality on 42 clinical biomarkers plus chronological age, using Cox penalised regression. Nine biomarkers plus chronological age were selected and in the second step these were combined via a parametric proportional hazards model estimating 10 year…	No	Yes, across racilaized groups in the test dataset (Black, white and Hisapnic groups). Test via correlation between DNAm age and chronological age, showed similar correlations for Black and white participants, with a slightly higher correlation for Hispanic participants.
DunedinPoAm	Belsky DW, Caspi A, Arseneault L, Baccarelli A, Corcoran DL, Gao X, et al. Quantification of the pace of biological aging in humans through a blood test, the DunedinPoAm DNA methylation algorithm. eLife. 2020;9.	2nd	46	18 (selected as these were the only ones measured at all 3 timepoints)	HbA1C, Cardiorespiratory Fitness (rev), Waist-hip ratio, FEV1/FVC (rev), FEV1 (rev), Mean arterial pressure, BMI, Leukocyte telomere length (rev), Creatinine clearance (rev), Urea Nitrogen, Lipoprotein(a), Triglycerides, Gum health, Total cholesterol, White blood cell count, hsCRP, HDL cholesterol (rev), ApoB100/ApoA1. Construction: all scaled to mean of 0 and SD of 1, with some reversed	Dunedin cohort. n: 810. Sample type: whole blood. Array: 450k	n=3019 (1175 US; 771 NAS; 1658 E-Risk; 186 CALERIE) sample type = whole blood, array = 450k (NAS, E-Risk), EPIC (US, CALERIE)	DunedinPoAm was created by firstly modelling rate of change in 18 biomarkers over 12 years in the same individuals. The rates of change were combined into a composite measure termed 'Pace-of-Aging'. Then elastic net was used to select CpG sites that predict this 'Pace-of-Aging' measure.	No	No - includes slopes for men and women for one of the test datasets in figure 3 but no statistics are reported.
GrimAge	Lu, AT, Quach, A, Wilson, JG, et al. DNA methylation GrimAge strongly predicts lifespan and healthspan. Aging (Albany NY). 2019;11:303-327.	2nd	1030	7 (selected from 88 as they are physiological risk factors and stress factors, and had DNAm sites in elastic net, and are predictive of mortality), plus age sex and DNAm smoking pack-years	chronological age (Age), sex (Female), and DNAm based surrogates for smoking pack‐years (DNAm PACKYRS), adrenomedullin levels (DNAm ADM), beta‐2 microglobulin (DNAm B2M), cystatin C (DNAm Cystatin C), growth differentiation factor 15 (DNAm GDF‐15), leptin (DNAm Leptin), plasminogen activation inhibitor 1 (DNAm PAI‐1), tissue inhibitor metalloproteinase 1 (DNAm TIMP‐1).	FHS offspring study: training subset n=1731. Sample type = buffy coat, array = 450k	n=7375 (FHS offspring study test subset n=625, WHI BA23 (N=2107), WHI EMPC (N=1972), JHS (N=1747), and InChianti study (N=924)), sample type = blood, array= 450k (FHS, WHI, InCHIANTI) and EPIC (JHS)	GrimAge was created using a two step process. In the first step, elastic net was used to identify DNAm sites that could be used as surrogate markers for 88 plasma proteins and smoking pack years (including chronological age and sex in the models). 12 of these surrogate markers plus smoking pack years were sufficiently accurate in training and test datasets. The second step regresses time to death…	Sex (not defined)	Stratified test datasets by racialized group to test whether the mortality predictors applied to each group. However do not make direct comparisons in the text. In the supplement stratify by educational attainment, find that AgeAccelGrim remains a significant predictor of time-to-death for all education levels (although lowest HR for less than high school education); same for time to CHD. AgeAcce…
